# Supplementary material for: Electrospun Materials Based on Cellulose Acetate Loaded with Rosmarinic Acid with Antioxidant and Antifungal Properties
Source: Biomimetics (Basel). 2024 Mar 1;9(3):152. doi: 10.3390/biomimetics9030152 (PMC10968000; doi:10.3390/biomimetics9030152)
Supplement: Supplementary file 1 [file biomimetics-09-00152-s001.zip]

Archive with 1 entries (1 files):
- biomimetics-2839150-supplementary.pdf
